# Supplementary material for: A broadly applicable protein-polymer adjuvant system for antiviral vaccines
Source: EMBO Mol Med. 2024 May 15;16(6):1451–83. doi: 10.1038/s44321-024-00076-4 (PMC11178928; doi:10.1038/s44321-024-00076-4)
Supplement: Supplementary file 3 — Movie EV2 [file 44321_2024_76_MOESM3_ESM.zip › readme.txt]

Movie EV2

Panoramic imaging of axillary lymph node scanned by light sheet microscopy.
