# Supplementary material for: A broadly applicable protein-polymer adjuvant system for antiviral vaccines
Source: EMBO Mol Med. 2024 May 15;16(6):1451–83. doi: 10.1038/s44321-024-00076-4 (PMC11178928; doi:10.1038/s44321-024-00076-4)
Supplement: Supplementary file 4 — Source data Fig. 1 [file 44321_2024_76_MOESM4_ESM.zip]

Archive with 11 entries (9 files):
- Figure 1C/
- Figure 1C/Figure 1C.pptx
- Figure 1C/TEM/
- Figure 1C/TEM/C-Fc-HA-NPs.tif
- Figure 1C/TEM/His-HA-NPs.tif
- Figure 1C/TEM/N-Fc-HA-NPs.tif
- Figure 1C/TEM/NPs.tif
- Figure 1D.xlsx
- Figure 1F.xlsx
- Figure 1G.xlsx
- Figure 1H.xlsx
