# Supplementary material for: A broadly applicable protein-polymer adjuvant system for antiviral vaccines
Source: EMBO Mol Med. 2024 May 15;16(6):1451–83. doi: 10.1038/s44321-024-00076-4 (PMC11178928; doi:10.1038/s44321-024-00076-4)
Supplement: Supplementary file 4 — Source data Fig. 1 [file 44321_2024_76_MOESM4_ESM.zip › Figure 1D.xlsx]

## Sheet: Sheet1
	Figure 1D:DLS
	NPs						His-HA-NPs						C-His-Fc-HA-NPs						N-His-Fc-HA-NPs
	Partical size (nm)	Intencity					Partical size (nm)	Intencity					Partical size (nm)	Intencity					Partical size (nm)	Intencity
	0.4	0	0	0			0.4	0	0	0			0.4	0	0	0			0.4	0	0	0
	0.463	0	0	0			0.463	0	0	0			0.463	0	0	0			0.463	0	0	0
	0.536	0	0	0			0.536	0	0	0			0.536	0	0	0			0.536	0	0	0
	0.621	0	0	0			0.621	0	0	0			0.621	0	0	0			0.621	0	0	0
	0.719	0	0	0			0.719	0	0	0			0.719	0	0	0			0.719	0	0	0
	0.833	0	0	0			0.833	0	0	0			0.833	0	0	0			0.833	0	0	0
	0.965	0	0	0			0.965	0	0	0			0.965	0	0	0			0.965	0	0	0
	1.117	0	0	0			1.117	0	0	0			1.117	0	0	0			1.117	0	0	0
	1.294	0	0	0			1.294	0	0	0			1.294	0	0	0			1.294	0	0	0
	1.499	0	0	0			1.499	0	0	0			1.499	0	0	0			1.499	0	0	0
	1.736	0	0	0			1.736	0	0	0			1.736	0	0	0			1.736	0	0	0
	2.01	0	0	0			2.01	0	0	0			2.01	0	0	0			2.01	0	0	0
	2.328	0	0	0			2.328	0	0	0			2.328	0	0	0			2.328	0	0	0
	2.696	0	0	0			2.696	0	0	0			2.696	0	0	0			2.696	0	0	0
	3.122	0	0	0			3.122	0	0	0			3.122	0	0	0			3.122	0	0	0
	3.615	0	0	0			3.615	0	0	0			3.615	0	0	0			3.615	0	0	0
	4.187	0	0	0			4.187	0	0	0			4.187	0	0	0			4.187	0	0	0
	4.849	0	0	0			4.849	0	0	0			4.849	0	0	0			4.849	0	0	0
	5.615	0	0	0			5.615	0	0	0			5.615	0	0	0			5.615	0	0	0
	6.503	0	0	0			6.503	0	0	0			6.503	0	0	0			6.503	0	0	0
	7.531	0	0	0			7.531	0	0	0			7.531	0	0	0			7.531	0	0	0
	8.721	0	0	0			8.721	0	0	0			8.721	0	0	0			8.721	0	0	0
	10.1	0	0	0			10.1	0	0	0			10.1	0	0	0			10.1	0	0	0
	11.696	0	0	0			11.696	0	0	0			11.696	0	0	0			11.696	0	0	0
	13.545	0	0	0			13.545	0	0	0			13.545	0	0	0			13.545	0	0	0
	15.686	0	0	0			15.686	0	0	0			15.686	0	0	0			15.686	0	0	0
	18.166	0	0	0			18.166	0	0	0			18.166	0	0	0			18.166	0	0	0
	21.037	0	0	0			21.037	0	0	0			21.037	0	0	0			21.037	0	0	0
	24.363	0	0	0			24.363	0	0	0			24.363	0	0	0			24.363	0	0	0
	28.214	0	0	0			28.214	0	0	0			28.214	0	0.035	0			28.214	0	0.138	0
	32.674	0	0	0			32.674	0	0	0			32.674	0	0.303	0			32.674	0.334	0.607	0
	37.84	0.016	0.066	0.041			37.84	0.103	0.059	0			37.84	0	0.923	0.22			37.84	1.109	1.387	0.331
	43.821	0.621	0.937	0.71			43.821	0.887	0.7	0.231			43.821	0.129	1.954	0.965			43.821	2.271	2.429	1.611
	50.748	2.051	2.669	2.31			50.748	2.491	2.099	1.308			50.748	1.314	3.372	2.3			50.748	3.71	3.686	3.513
	58.771	4.235	4.964	4.57			58.771	4.725	4.147	3.317			58.771	3.685	5.078	4.12			58.771	5.296	4.563	5.536
	68.061	6.862	7.398	7.25			68.061	7.214	6.546	5.962			68.061	6.825	6.899	6.197			68.061	6.257	6.066	7.303
	78.82	9.488	9.557	9.34			78.82	9.524	8.912	8.749			78.82	9.02	8.622	8.236			78.82	7.729	7.558	8.622
	91.28	11.642	11.121	11.52			91.28	11.274	10.86	11.147			91.28	11.648	10.019	9.94			91.28	8.974	8.861	9.444
	105.709	12.935	11.894	12.04			105.709	12.2	12.083	12.719			105.709	13.295	10.885	11.068			105.709	9.542	9.798	9.795
	112.4	13.091	11.827	11.47			112.4	12.1	12.28	13.2			112.4	13	11.45	11.59			112.4	10.07	10.14	9.71
	122.42	13.132	11.814	11.21			122.42	11.829	12.397	12.71			122.42	13.662	11.078	11.468			122.42	10.212	10.247	9.58
	141.772	12.194	10.941	10.59			141.772	11.286	11.765	12.537			141.772	12.72	10.543	11.101			141.772	10.018	10.073	9.299
	164.183	10.289	9.431	9.37			164.183	9.66	10.3	10.879			164.183	10.696	9.329	10.038			164.183	9.264	9.334	8.55
	190.137	7.759	7.511	7.46			190.137	7.577	8.237	8.539			190.137	8.01	7.589	8.441			190.137	8.032	8.101	7.527
	220.194	5.057	5.442	5.21			220.194	5.347	5.898	5.93			220.194	5.179	5.563	6.537			220.194	6.465	6.525	6.291
	255.002	2.657	3.486	3.38			255.002	3.28	3.638	3.486			255.002	2.708	3.543	4.578			255.002	4.755	4.805	4.926
	295.312	0.948	1.869	1.81			295.312	1.629	1.781	1.576			295.312	0.976	1.823	2.805			295.312	3.111	3.151	3.537
	341.995	0.112	0.744	0.69			341.995	0.551	0.556	0.419			341.995	0.133	0.634	1.41			341.995	1.721	1.755	2.252
	396.058	0	0.154	0.154			396.058	0.061	0.022	0			396.058	0	0.068	0.5			396.058	0.726	0.75	1.193
	458.666	0	0	0			458.666	0	0	0			458.666	0	0	0.074			458.666	0.174	0.186	0.458
	531.172	0	0	0			531.172	0	0	0			531.172	0	0	0			531.172	0	0	0.082
	615.139	0	0	0			615.139	0	0	0			615.139	0	0	0			615.139	0	0	0
