# Supplementary material for: A broadly applicable protein-polymer adjuvant system for antiviral vaccines
Source: EMBO Mol Med. 2024 May 15;16(6):1451–83. doi: 10.1038/s44321-024-00076-4 (PMC11178928; doi:10.1038/s44321-024-00076-4)
Supplement: Supplementary file 4 — Source data Fig. 1 [file 44321_2024_76_MOESM4_ESM.zip › Figure 1F.xlsx]

## Sheet: Sheet1
	Figure 1F
	Group	HI titer
	Mock	2	2	2	2	2	2	2	2	2	2
	His-HA	2	2	2	2	2	2	2	2	2	2
	Fc-HA	4	5	4	3	4	5	5	4	4	4
	His-HA-NPs	9	10	10	11	9	11	11	12	13	11
	C-His-Fc-HA-NPs	12	11	11	13	12	13	13	12	12	12
	N-His-Fc-HA-NPs	9	11	10	8	10	10	10	11	11	11
