# Supplementary material for: A broadly applicable protein-polymer adjuvant system for antiviral vaccines
Source: EMBO Mol Med. 2024 May 15;16(6):1451–83. doi: 10.1038/s44321-024-00076-4 (PMC11178928; doi:10.1038/s44321-024-00076-4)
Supplement: Supplementary file 4 — Source data Fig. 1 [file 44321_2024_76_MOESM4_ESM.zip › Figure 1H.xlsx]

## Sheet: Sheet1
	Figure 1H
	Group	HA specific total IgG titer
	Mock	0.012	0.011	0.016	0.018	0.021	0.012	0.018	0.017	0.018	0.031
	His-HA	0.2113	0.2404	0.3214	0.2401	0.2096	0.3535	0.3327	0.3867	0.2481	0.313
	Fc-HA	0.4215	0.4106	0.4464	0.6293	0.4844	0.675	0.7633	0.713	0.9832	0.8436
	His-HA-NPs	1.5004	1.6927	1.7877	1.6992	1.6187	1.9398	1.9672	1.8781	2.0988	2.1939
	C-His-Fc-HA-NPs	2.1134	2.0819	1.7614	1.7855	2.0547	2.2304	2.076	2.1928	2.1384	2.2845
	N-His-Fc-HA-NPs	1.8292	2.0699	1.6114	1.3812	1.5616	1.785	1.4284	1.6054	1.817	1.3902
