# Supplementary material for: A broadly applicable protein-polymer adjuvant system for antiviral vaccines
Source: EMBO Mol Med. 2024 May 15;16(6):1451–83. doi: 10.1038/s44321-024-00076-4 (PMC11178928; doi:10.1038/s44321-024-00076-4)
Supplement: Supplementary file 5 — Source data Fig. 2 [file 44321_2024_76_MOESM5_ESM.zip]

Archive with 91 entries (69 files):
- Figure 2B/
- Figure 2B/DC2.4/
- Figure 2B/DC2.4/His-HA-NPs/
- Figure 2B/DC2.4/His-HA-NPs/Hemagglutinin.tif
- Figure 2B/DC2.4/His-HA-NPs/Hoechst.tif
- Figure 2B/DC2.4/His-HA-NPs/Lysotracker.tif
- Figure 2B/DC2.4/His-HA-NPs/Merge.tif
- Figure 2B/DC2.4/His-HA-NPs/Zoom.tif
- Figure 2B/DC2.4/His-HA/
- Figure 2B/DC2.4/His-HA/Hemagglutinin.tif
- Figure 2B/DC2.4/His-HA/Hoechst.tif
- Figure 2B/DC2.4/His-HA/Lysotracker.tif
- Figure 2B/DC2.4/His-HA/Merge.tif
- Figure 2B/DC2.4/His-HA/Zoom.tif
- Figure 2B/Figure 2B.pptx
- Figure 2B/RAW264.7/
- Figure 2B/RAW264.7/His-HA-NPs/
- Figure 2B/RAW264.7/His-HA-NPs/Hemagglutinin.tif
- Figure 2B/RAW264.7/His-HA-NPs/Hoechst.tif
- Figure 2B/RAW264.7/His-HA-NPs/Lysotracker.tif
- Figure 2B/RAW264.7/His-HA-NPs/Merge.tif
- Figure 2B/RAW264.7/His-HA-NPs/Zoom.tif
- Figure 2B/RAW264.7/His-HA/
- Figure 2B/RAW264.7/His-HA/Hemagglutinin.tif
- Figure 2B/RAW264.7/His-HA/Hoechst.tif
- Figure 2B/RAW264.7/His-HA/Lysotracker.tif
- Figure 2B/RAW264.7/His-HA/Merge.tif
- Figure 2B/RAW264.7/His-HA/Zoom.tif
- Figure 2C.xlsx
- Figure 2D.xlsx
- Figure 2E.xlsx
- Figure 2F/
- Figure 2F/Day 0/
- Figure 2F/Day 0/His-HA-NPs/
- Figure 2F/Day 0/His-HA-NPs/DC.jpg
- Figure 2F/Day 0/His-HA-NPs/HA.jpg
- Figure 2F/Day 0/His-HA-NPs/Merge.jpg
- Figure 2F/Day 0/His-HA-NPs/Zoom.jpg
- Figure 2F/Day 0/His-HA/
- Figure 2F/Day 0/His-HA/DC.jpg
- Figure 2F/Day 0/His-HA/HA.tif
- Figure 2F/Day 0/His-HA/Merge.tif
- Figure 2F/Day 0/His-HA/Zoom.tif
- Figure 2F/Day 7/
- Figure 2F/Day 7/His-HA-NPs/
- Figure 2F/Day 7/His-HA-NPs/DC.jpg
- Figure 2F/Day 7/His-HA-NPs/HA.jpg
- Figure 2F/Day 7/His-HA-NPs/Merge.tif
- Figure 2F/Day 7/His-HA-NPs/Zoom.jpg
- Figure 2F/Day 7/His-HA/
- Figure 2F/Day 7/His-HA/DC.jpg
- Figure 2F/Day 7/His-HA/HA.jpg
- Figure 2F/Day 7/His-HA/Merge.jpg
- Figure 2F/Day 7/His-HA/Zoom.jpg
- Figure 2F/Figure 2F.pptx
- Figure 2G/
- Figure 2G/Figure 2G.pptx
- Figure 2G/Inguinal lymph node/
- Figure 2G/Inguinal lymph node/a.png
- Figure 2G/Inguinal lymph node/b.png
- Figure 2G/Inguinal lymph node/c.png
- Figure 2G/Inguinal lymph node/d.png
- Figure 2G/Inguinal lymph node/e.png
- Figure 2H/
- Figure 2H/Axillary lymph node/
- Figure 2H/Axillary lymph node/a.png
- Figure 2H/Axillary lymph node/b.png
- Figure 2H/Axillary lymph node/c.png
- Figure 2H/Axillary lymph node/d.png
- Figure 2H/Axillary lymph node/e.png
- Figure 2H/Figure 2H.pptx
- Figure 2I/
- Figure 2I/His-HA-NPs/
- Figure 2I/His-HA-NPs/0 d.png
- Figure 2I/His-HA-NPs/12 d.png
- Figure 2I/His-HA-NPs/3 d.png
- Figure 2I/His-HA-NPs/6 d.png
- Figure 2I/His-HA-NPs/9 d.png
- Figure 2I/His-HA/
- Figure 2I/His-HA/0 d.png
- Figure 2I/His-HA/12 d.png
- Figure 2I/His-HA/3 d.png
- Figure 2I/His-HA/6 d.png
- Figure 2I/His-HA/9 d.png
- Figure 2I/Mock/
- Figure 2I/Mock/0 d.png
- Figure 2I/Mock/12 d.png
- Figure 2I/Mock/3 d.png
- Figure 2I/Mock/6 d.png
- Figure 2I/Mock/9 d.png
- Figure 2J.xlsx
