# Supplementary material for: A broadly applicable protein-polymer adjuvant system for antiviral vaccines
Source: EMBO Mol Med. 2024 May 15;16(6):1451–83. doi: 10.1038/s44321-024-00076-4 (PMC11178928; doi:10.1038/s44321-024-00076-4)
Supplement: Supplementary file 5 — Source data Fig. 2 [file 44321_2024_76_MOESM5_ESM.zip › Figure 2C.xlsx]

## Sheet: Sheet1
	Figure 2C
	Group	HA+ DC
	Mock	0.32	0.71	0.26	0.29	0.53
	His-HA	3.84	4.64	4.62	4.8	5.4
	His-HA-NPs	11.3	7.63	12	14	7.78
