# Supplementary material for: A broadly applicable protein-polymer adjuvant system for antiviral vaccines
Source: EMBO Mol Med. 2024 May 15;16(6):1451–83. doi: 10.1038/s44321-024-00076-4 (PMC11178928; doi:10.1038/s44321-024-00076-4)
Supplement: Supplementary file 5 — Source data Fig. 2 [file 44321_2024_76_MOESM5_ESM.zip › Figure 2D.xlsx]

## Sheet: Sheet1
	Figure 2D
	Group	HA+ Macrophage
	Mock	0.24	0.74	0.17	0.2	0.2
	His-HA	3	4	3.7	4.5	4.43
	His-HA-NPs	11.6	7.82	9.54	12	9.39
