# Supplementary material for: A broadly applicable protein-polymer adjuvant system for antiviral vaccines
Source: EMBO Mol Med. 2024 May 15;16(6):1451–83. doi: 10.1038/s44321-024-00076-4 (PMC11178928; doi:10.1038/s44321-024-00076-4)
Supplement: Supplementary file 5 — Source data Fig. 2 [file 44321_2024_76_MOESM5_ESM.zip › Figure 2E.xlsx]

## Sheet: Sheet1
	Figure 2E
	Group	DC2.4			RAW264.7
	His-HA	34.338	45.964	40.773	46.954	48.089	41.392
	His-HA-NPs	126.512	133.802	130.456	99.285	100.15	102.31
