# Supplementary material for: A broadly applicable protein-polymer adjuvant system for antiviral vaccines
Source: EMBO Mol Med. 2024 May 15;16(6):1451–83. doi: 10.1038/s44321-024-00076-4 (PMC11178928; doi:10.1038/s44321-024-00076-4)
Supplement: Supplementary file 5 — Source data Fig. 2 [file 44321_2024_76_MOESM5_ESM.zip › Figure 2J.xlsx]

## Sheet: Sheet1
	Figure 2J
	Group	Mock					His-HA					His-HA-NPs
	0 d (×107)	0.247	0.542	0.205	0.435	0.26	5.35	14.87	8.62	8.87	11.8	17.64	13.2	14.93	15.22	8.16
	3 d (×107)	0.5589	0.6552	0.742	0.41	0.512	2.17	1.407	7.84	1.923	6.105	12.4	13.92	7.256	5.981	6.133
	6 d (×107)	0.348	0.227	0.218	0.42	0.304	0.971	1.58	1.769	1.143	0.763	11.34	8.74	7.85	5.87	6.035
	9 d (×107)	0.2551	0.2529	0.23	0.4951	0.4095	1.6	0.443	0.422	0.433	0.281	8.02	3.467	3.038	2.803	2.345
	12 d (×107)	0.344	0.227	0.0226	0.431	0.262	0.345	0.166	0.269	0.254	0.36	2.1	2.085	1.655	1.408	1.438
