# Supplementary material for: A broadly applicable protein-polymer adjuvant system for antiviral vaccines
Source: EMBO Mol Med. 2024 May 15;16(6):1451–83. doi: 10.1038/s44321-024-00076-4 (PMC11178928; doi:10.1038/s44321-024-00076-4)
Supplement: Supplementary file 6 — Source data Fig. 3 [file 44321_2024_76_MOESM6_ESM.zip]

Archive with 31 entries (30 files):
- Figure 3A/
- Figure 3A/Fc-HA-1.fcs
- Figure 3A/Fc-HA-2.fcs
- Figure 3A/Fc-HA-3.fcs
- Figure 3A/Fc-HA-4.fcs
- Figure 3A/Fc-HA-5.fcs
- Figure 3A/Fc-HA-NPs-1.fcs
- Figure 3A/Fc-HA-NPs-2.fcs
- Figure 3A/Fc-HA-NPs-3.fcs
- Figure 3A/Fc-HA-NPs-4.fcs
- Figure 3A/Fc-HA-NPs-5.fcs
- Figure 3A/His-HA-1.fcs
- Figure 3A/His-HA-2.fcs
- Figure 3A/His-HA-3.fcs
- Figure 3A/His-HA-4.fcs
- Figure 3A/His-HA-5.fcs
- Figure 3A/His-HA-NPs-1.fcs
- Figure 3A/His-HA-NPs-2.fcs
- Figure 3A/His-HA-NPs-3.fcs
- Figure 3A/His-HA-NPs-4.fcs
- Figure 3A/His-HA-NPs-5.fcs
- Figure 3A/Mock-1.fcs
- Figure 3A/Mock-2.fcs
- Figure 3A/Mock-3.fcs
- Figure 3A/Mock-4.fcs
- Figure 3A/Mock-5.fcs
- Figure 3B.xlsx
- Figure 3C.xlsx
- Figure 3D.xlsx
- Figure 3G.xlsx
- Figure 3H.xlsx
