# Supplementary material for: A broadly applicable protein-polymer adjuvant system for antiviral vaccines
Source: EMBO Mol Med. 2024 May 15;16(6):1451–83. doi: 10.1038/s44321-024-00076-4 (PMC11178928; doi:10.1038/s44321-024-00076-4)
Supplement: Supplementary file 6 — Source data Fig. 3 [file 44321_2024_76_MOESM6_ESM.zip › Figure 3B.xlsx]

## Sheet: Sheet1
	Figure 3B	BMDC
	Group	MHC II					CD80					CD86
	Mock	326248	332975	312198	307539	312241	257962	267864	263102	257390	252822	59213	63837	56955	56001	55092
	His-HA	311339	321637	323647	308298	320823	290649	293163	285459	277857	262072	67469	71453	75776	69191	76343
	Fc-HA	328281	323243	323202	322544	319579	273913	273628	273913	267272	296872	79507	75811	74536	76507	75861
	His-HA-NPs	364273	398168	397231	405000	391469	342102	343997	348396	347350	342811	103570	108591	109247	108029	108717
	Fc-HA-NPs	412000	478000	426000	459000	420000	349952	372920	362470	357059	357698	112876	118949	114134	111255	117755
