# Supplementary material for: A broadly applicable protein-polymer adjuvant system for antiviral vaccines
Source: EMBO Mol Med. 2024 May 15;16(6):1451–83. doi: 10.1038/s44321-024-00076-4 (PMC11178928; doi:10.1038/s44321-024-00076-4)
Supplement: Supplementary file 6 — Source data Fig. 3 [file 44321_2024_76_MOESM6_ESM.zip › Figure 3C.xlsx]

## Sheet: Sheet1
	Figure 3C	DC
	Group	MHC II						CD80						CD86
	Mock	0.15	0.14	0.11	0.11	0.12	0.11	0.18	0.14	0.13	0.17	0.1	0.14	0.22	0.17	0.13	0.12	0.16	0.082
	His-HA	0.1	0.087	0.11	0.15	0.13	0.16	0.19	0.13	0.18	0.2	0.22	0.18	0.2	0.23	0.18	0.19	0.22	0.17
	Fc-HA	0.14	0.11	0.1	0.12	0.1	0.14	0.22	0.21	0.16	0.18	0.22	0.18	0.2	0.14	0.19	0.2	0.23	0.32
	His-HA-NPs	0.2	0.24	0.26	0.29	0.19	0.23	0.24	0.34	0.37	0.26	0.32	0.29	0.28	0.41	0.43	0.32	0.34	0.35
	Fc-HA-NPs	0.26	0.27	0.25	0.22	0.34	0.24	0.31	0.38	0.32	0.33	0.44	0.32	0.34	0.39	0.37	0.37	0.52	0.24
