# Supplementary material for: A broadly applicable protein-polymer adjuvant system for antiviral vaccines
Source: EMBO Mol Med. 2024 May 15;16(6):1451–83. doi: 10.1038/s44321-024-00076-4 (PMC11178928; doi:10.1038/s44321-024-00076-4)
Supplement: Supplementary file 6 — Source data Fig. 3 [file 44321_2024_76_MOESM6_ESM.zip › Figure 3D.xlsx]

## Sheet: Sheet1
	Figure 3D
	Group	SSM					MSM
	Mock	15.5	16.5	15	12.8	18.7	11.2	8.34	6.89	5.57	11.8
	His-HA	12.2	13.4	12.8	15	15.4	13	8.87	9	7.02	7.56
	Fc-HA	15.4	15.3	20.1	16.5	15	8.87	11.4	14.2	8.34	7.02
	His-HA-NPs	6.19	5.8	5.93	6.77	5.95	2.83	3.24	2.76	2.57	2.21
	Fc-HA-NPs	6.07	3.77	6.52	5.4	3.64	3.58	3.58	3.38	4.23	2.61
