# Supplementary material for: A broadly applicable protein-polymer adjuvant system for antiviral vaccines
Source: EMBO Mol Med. 2024 May 15;16(6):1451–83. doi: 10.1038/s44321-024-00076-4 (PMC11178928; doi:10.1038/s44321-024-00076-4)
Supplement: Supplementary file 6 — Source data Fig. 3 [file 44321_2024_76_MOESM6_ESM.zip › Figure 3G.xlsx]

## Sheet: Sheet1
	Figure 3G
	Group	Tissue-resident MФ					Monocyte-derived MФ					Neutrophils
	Mock	8.01	7.56	6.62	7.13	6.98	5.31	6.3	4.18	3.86	4.03	0.12	0.19	0.12	0.14	0.16
	His-HA	7.24	5.32	8.2	4.21	7.45	4.91	5.85	5.91	6.09	5.15	0.27	0.32	0.19	0.16	0.47
	Fc-HA	7.3	5.27	7.45	6.17	5.15	6.38	5.13	5.65	5.92	4.64	0.5	0.29	0.64	0.36	0.32
	His-HA-NPs	7.64	4.55	6.38	9.12	7.92	5.33	5.46	6.07	5.83	5.99	0.79	0.84	1.45	1.38	0.66
	Fc-HA-NPs	5.31	7.21	5.83	5.39	7.03	6.61	6.54	5.99	7.06	6.33	1.38	2.32	1.2	1.53	2.22
