# Supplementary material for: A broadly applicable protein-polymer adjuvant system for antiviral vaccines
Source: EMBO Mol Med. 2024 May 15;16(6):1451–83. doi: 10.1038/s44321-024-00076-4 (PMC11178928; doi:10.1038/s44321-024-00076-4)
Supplement: Supplementary file 6 — Source data Fig. 3 [file 44321_2024_76_MOESM6_ESM.zip › Figure 3H.xlsx]

## Sheet: Sheet1
	Figure 3H
	Group	Tissue-resident MФ					Monocyte-derived MФ					Neutrophils
	Mock	8656	8659	8754	9632	9426	4440	4508	4800	4637	5223	1539	1545	1940	1540	1368
	His-HA	10006	8306	9207	8802	8418	5220	4855	5423	5715	3737	1602	1811	1026	1028	1776
	Fc-HA	9409	9307	8551	9024	9555	4259	4743	4347	5150	5836	1810	1777	1772	1276	1602
	His-HA-NPs	7428	6696	6413	6723	6825	4387	4259	4072	4349	4375	2285	2212	2227	2335	2223
	Fc-HA-NPs	7406	7387	7421	7764	7475	4441	4398	4011	3854	4313	2086	2032	2226	2100	2323
