# Supplementary material for: A broadly applicable protein-polymer adjuvant system for antiviral vaccines
Source: EMBO Mol Med. 2024 May 15;16(6):1451–83. doi: 10.1038/s44321-024-00076-4 (PMC11178928; doi:10.1038/s44321-024-00076-4)
Supplement: Supplementary file 7 — Source data Fig. 4 [file 44321_2024_76_MOESM7_ESM.zip]

Archive with 21 entries (18 files):
- Figure 4B.xlsx
- Figure 4E.xlsx
- Figure 4F/
- Figure 4F/Figure 4F.pptx
- Figure 4F/IFN-γ/
- Figure 4F/IFN-γ/Fc-HA-NPs.jpg
- Figure 4F/IFN-γ/Fc-HA.jpg
- Figure 4F/IFN-γ/His-HA-NPs.jpg
- Figure 4F/IFN-γ/His-HA.jpg
- Figure 4F/IFN-γ/Mock.jpg
- Figure 4F/IFN-γ/PMAIono.jpg
- Figure 4F/IL-4/
- Figure 4F/IL-4/Fc-HA-NPs.jpg
- Figure 4F/IL-4/Fc-HA.jpg
- Figure 4F/IL-4/His-HA-NPs.jpg
- Figure 4F/IL-4/His-HA.jpg
- Figure 4F/IL-4/Mock.jpg
- Figure 4F/IL-4/PMAIono.jpg
- Figure 4G.xlsx
- Figure 4H.xlsx
- Figure 4I.xlsx
