# Supplementary material for: A broadly applicable protein-polymer adjuvant system for antiviral vaccines
Source: EMBO Mol Med. 2024 May 15;16(6):1451–83. doi: 10.1038/s44321-024-00076-4 (PMC11178928; doi:10.1038/s44321-024-00076-4)
Supplement: Supplementary file 7 — Source data Fig. 4 [file 44321_2024_76_MOESM7_ESM.zip › Figure 4B.xlsx]

## Sheet: Sheet1
	Figure 4B
	Group	TEM						TCM						Activited T
	Mock	7.75	5.81	5.85	6.42	9.27	6.92	1.18	1.04	1.05	1.04	1.06	1.14	1.39	1.3	1.54	1.55	1.47
	His-HA	10.7	8.14	10.7	9.5	8.55	9.5	1.09	1.02	1.13	1.08	1.09	1.16	1.97	1.68	1.51	1.34	1.26
	Fc-HA	9.96	11.4	10.6	9.8	8.23	8.17	1	1.07	1.22	1.18	1.46	1.25	1.74	1.76	1.68	1.65	2.05
	His-HA-NPs	21.1	20.4	20.9	18.8	18.2	20.9	6.23	6.87	7.52	8.35	8.45	9.22	22.5	21.3	20.7	21.4	21.4
	Fc-HA-NPs	23.4	23	23.5	21.2	25.5	25	13.8	12.8	13	12	10.2	9.73	22.9	22.3	22.8	22.2	22.7
