# Supplementary material for: A broadly applicable protein-polymer adjuvant system for antiviral vaccines
Source: EMBO Mol Med. 2024 May 15;16(6):1451–83. doi: 10.1038/s44321-024-00076-4 (PMC11178928; doi:10.1038/s44321-024-00076-4)
Supplement: Supplementary file 7 — Source data Fig. 4 [file 44321_2024_76_MOESM7_ESM.zip › Figure 4E.xlsx]

## Sheet: Sheet1
	Figure 4E
	Group	TEM						TCM						Activited T
	Mock	7.65	7.59	8.14	7.62	8.63	8.37	2.05	1.81	1.99	2.27	2.24	2.17	6.86	6.66	5.34	8.58	8.87
	His-HA	7.35	7.3	9.69	9.13	8.13	9.17	2.35	2.82	2.41	3.05	2.86	3.35	9.38	9.37	5.91	5.9	5.39
	Fc-HA	10.6	9.46	10.5	7.79	9.89	9.47	3.59	3.13	2.9	2.75	2.78	2.57	5.05	9.51	4.89	7.3	6.66
	His-HA-NPs	17.4	19.1	16.5	17.9	18	16.9	6.22	7.8	6.08	6.44	6.53	7.31	20.6	19.3	19.5	18.9	18.6
	Fc-HA-NPs	17.5	25.8	21	21.5	18.3	18.8	8.15	7.85	6.95	6.07	5.49	7.07	19.4	19.7	19.4	19.4	20
