# Supplementary material for: A broadly applicable protein-polymer adjuvant system for antiviral vaccines
Source: EMBO Mol Med. 2024 May 15;16(6):1451–83. doi: 10.1038/s44321-024-00076-4 (PMC11178928; doi:10.1038/s44321-024-00076-4)
Supplement: Supplementary file 7 — Source data Fig. 4 [file 44321_2024_76_MOESM7_ESM.zip › Figure 4G.xlsx]

## Sheet: Sheet1
	Figure 4G
	Group	IFN-γ+ Spot counts per million splenocytes						IL-4+ Spot counts per million splenocytes
	Mock	10	12	11	8	16	31	1	6	0	3	0	0
	His-HA	14	14	25	33	11	11	1	1	2	3	1	4
	Fc-HA	32	32	33	25	20	20	3	2	1	1	9	6
	His-HA-NPs	131	159	181	107	133	139	90	83	76	78	64	42
	Fc-HA-NPs	191	188	166	126	114	103	95	78	71	59	44	47
