# Supplementary material for: A broadly applicable protein-polymer adjuvant system for antiviral vaccines
Source: EMBO Mol Med. 2024 May 15;16(6):1451–83. doi: 10.1038/s44321-024-00076-4 (PMC11178928; doi:10.1038/s44321-024-00076-4)
Supplement: Supplementary file 7 — Source data Fig. 4 [file 44321_2024_76_MOESM7_ESM.zip › Figure 4H.xlsx]

## Sheet: Sheet1
	Figure 4H
	Group	IFN-γ+ cells						IL-4+ cells						TNF-α+ cells
	Mock	0.12	0.097	0.084	0.083	0.09	0.13	0.28	0.15	0.21	0.12	0.095	0.13	0.31	0.23	0.22	0.3	0.35	0.32
	His-HA	0.19	0.15	0.23	0.28	0.25	0.24	0.19	0.32	0.31	0.29	0.32	0.17	0.41	0.47	0.37	0.61	0.65	0.69
	Fc-HA	0.18	0.2	0.24	0.35	0.3	0.47	0.29	0.53	0.18	0.36	0.34	0.37	0.68	0.66	1.09	0.92	0.97	0.79
	His-HA-NPs	2.47	2.18	2.48	2.38	2.2	2.01	1.14	1	1.39	1.31	1.46	1.41	4.68	4.21	3.09	4.52	4.79	4.38
	Fc-HA-NPs	2.18	2.39	2.35	2.3	2.6	1.98	1.19	1.43	1.79	1.62	1.1	1.82	4.58	4.33	3.6	5.3	4.69	4.42
