# Supplementary material for: A broadly applicable protein-polymer adjuvant system for antiviral vaccines
Source: EMBO Mol Med. 2024 May 15;16(6):1451–83. doi: 10.1038/s44321-024-00076-4 (PMC11178928; doi:10.1038/s44321-024-00076-4)
Supplement: Supplementary file 7 — Source data Fig. 4 [file 44321_2024_76_MOESM7_ESM.zip › Figure 4I.xlsx]

## Sheet: Sheet1
	Figure 4I
	Group	IFN-γ+ cells						IL-4+ cells						TNF-α+ cells
	Mock	0.17	0.38	0.23	0.26	0.29	0.43	0.6	0.65	0.54	0.31	0.56	0.65	0.055	0.058	0.22	0.15	0.22	0.12
	His-HA	0.34	0.61	0.41	0.52	0.42	0.48	0.46	0.73	0.67	0.42	0.5	0.63	0.38	0.15	0.17	0.13	0.1	0.43
	Fc-HA	0.47	0.38	0.44	0.49	0.72	0.55	0.68	0.51	0.65	0.56	0.78	0.88	0.54	0.35	0.53	0.57	0.37	0.48
	His-HA-NPs	1.06	1.92	1.23	1.46	1.7	1	1.07	1.03	1.11	1.63	1.08	1.41	1.09	1.39	1.05	1.08	1.13	1.42
	Fc-HA-NPs	1.41	1.58	1.03	1.06	2.16	1.16	1.85	1.83	1.32	1.52	1.61	1.94	1.19	1.07	1.05	1.02	1.59	1.35
