# Supplementary material for: A broadly applicable protein-polymer adjuvant system for antiviral vaccines
Source: EMBO Mol Med. 2024 May 15;16(6):1451–83. doi: 10.1038/s44321-024-00076-4 (PMC11178928; doi:10.1038/s44321-024-00076-4)
Supplement: Supplementary file 8 — Source data Fig. 5 [file 44321_2024_76_MOESM8_ESM.zip]

Archive with 49 entries (45 files):
- Figure 5A/
- Figure 5A/Fc-HA-1.fcs
- Figure 5A/Fc-HA-2.fcs
- Figure 5A/Fc-HA-3.fcs
- Figure 5A/Fc-HA-4.fcs
- Figure 5A/Fc-HA-5.fcs
- Figure 5A/Fc-HA-NPs-1.fcs
- Figure 5A/Fc-HA-NPs-2.fcs
- Figure 5A/Fc-HA-NPs-3.fcs
- Figure 5A/Fc-HA-NPs-4.fcs
- Figure 5A/Fc-HA-NPs-5.fcs
- Figure 5A/His-HA-1.fcs
- Figure 5A/His-HA-2.fcs
- Figure 5A/His-HA-3.fcs
- Figure 5A/His-HA-4.fcs
- Figure 5A/His-HA-5.fcs
- Figure 5A/His-HA-NPs-1.fcs
- Figure 5A/His-HA-NPs-2.fcs
- Figure 5A/His-HA-NPs-3.fcs
- Figure 5A/His-HA-NPs-4.fcs
- Figure 5A/His-HA-NPs-5.fcs
- Figure 5A/Mock-1.fcs
- Figure 5A/Mock-2.fcs
- Figure 5A/Mock-3.fcs
- Figure 5A/Mock-4.fcs
- Figure 5A/Mock-5.fcs
- Figure 5B.xlsx
- Figure 5C.xlsx
- Figure 5E.xlsx
- Figure 5F.xlsx
- Figure 5H.xlsx
- Figure 5I.xlsx
- Figure 5K/
- Figure 5K/Bone marrow/
- Figure 5K/Bone marrow/Fc-HA-NPs.jpg
- Figure 5K/Bone marrow/Fc-HA.jpg
- Figure 5K/Bone marrow/His-HA-NPs.jpg
- Figure 5K/Bone marrow/His-HA.jpg
- Figure 5K/Bone marrow/Mock.jpg
- Figure 5K/Fiugure 5K.pptx
- Figure 5K/Lymph node/
- Figure 5K/Lymph node/Fc-HA-NPs.jpg
- Figure 5K/Lymph node/Fc-HA.jpg
- Figure 5K/Lymph node/His-HA-NPs.jpg
- Figure 5K/Lymph node/His-HA.jpg
- Figure 5K/Lymph node/Mock.jpg
- Figure 5L.xlsx
- Figure 5M-N.xlsx
- Figure 5O.xlsx
