# Supplementary material for: A broadly applicable protein-polymer adjuvant system for antiviral vaccines
Source: EMBO Mol Med. 2024 May 15;16(6):1451–83. doi: 10.1038/s44321-024-00076-4 (PMC11178928; doi:10.1038/s44321-024-00076-4)
Supplement: Supplementary file 8 — Source data Fig. 5 [file 44321_2024_76_MOESM8_ESM.zip › Figure 5B.xlsx]

## Sheet: Sheet1
	Figure 5B
	Group	GC B cells million cells
	Mock	0.21	0.25	0.37	0.39	0.2
	His-HA	0.75	0.32	0.62	0.59	0.51
	Fc-HA	1.05	1.09	1.12	1.22	1.41
	His-HA-NPs	4.31	3.67	3.32	3.15	3.28
	Fc-HA-NPs	6.37	4.91	6.17	5.14	6.8
