# Supplementary material for: A broadly applicable protein-polymer adjuvant system for antiviral vaccines
Source: EMBO Mol Med. 2024 May 15;16(6):1451–83. doi: 10.1038/s44321-024-00076-4 (PMC11178928; doi:10.1038/s44321-024-00076-4)
Supplement: Supplementary file 8 — Source data Fig. 5 [file 44321_2024_76_MOESM8_ESM.zip › Figure 5C.xlsx]

## Sheet: Sheet1
	Figure 5C
	Group	HA specific GC B million cells
	Mock	0	0	0	0	0
	His-HA	0	0	0	0	0
	Fc-HA	0	0	0	0	0
	His-HA-NPs	10.9	10.7	15.6	12.8	14.1
	Fc-HA-NPs	16.4	16.8	18	20	21.7
