# Supplementary material for: A broadly applicable protein-polymer adjuvant system for antiviral vaccines
Source: EMBO Mol Med. 2024 May 15;16(6):1451–83. doi: 10.1038/s44321-024-00076-4 (PMC11178928; doi:10.1038/s44321-024-00076-4)
Supplement: Supplementary file 8 — Source data Fig. 5 [file 44321_2024_76_MOESM8_ESM.zip › Figure 5E.xlsx]

## Sheet: Sheet1
	Figure 5E
	Group	GC Tfh cells million cells
	Mock	0.15	0.16	0.12	0.16	0.17
	His-HA	0.13	0.17	0.1	0.15	0.11
	Fc-HA	0.18	0.17	0.14	0.12	0.22
	His-HA-NPs	0.82	0.73	0.72	0.85	0.99
	Fc-HA-NPs	0.92	0.72	1.12	0.86	0.74
