# Supplementary material for: A broadly applicable protein-polymer adjuvant system for antiviral vaccines
Source: EMBO Mol Med. 2024 May 15;16(6):1451–83. doi: 10.1038/s44321-024-00076-4 (PMC11178928; doi:10.1038/s44321-024-00076-4)
Supplement: Supplementary file 8 — Source data Fig. 5 [file 44321_2024_76_MOESM8_ESM.zip › Figure 5F.xlsx]

## Sheet: Sheet1
		Figure 5F
		Group	HA specific Tfh cells million cells
		Mock	33.4	31.3	26.8	29.3	31.4
		His-HA	34.6	38.8	36.1	33.8	34.9
		Fc-HA	40.4	35.8	37.4	34.8	39.9
		His-HA-NPs	63.3	60.4	64.8	59	61.2
		Fc-HA-NPs	69.8	73	71.4	69.1	67.9
