# Supplementary material for: A broadly applicable protein-polymer adjuvant system for antiviral vaccines
Source: EMBO Mol Med. 2024 May 15;16(6):1451–83. doi: 10.1038/s44321-024-00076-4 (PMC11178928; doi:10.1038/s44321-024-00076-4)
Supplement: Supplementary file 8 — Source data Fig. 5 [file 44321_2024_76_MOESM8_ESM.zip › Figure 5H.xlsx]

## Sheet: Sheet1
	Figure 5H
	Group	Switched MBC million cells
	Mock	4.55	4.73	4.48	4.75	5.37
	His-HA	4.29	6.32	3.68	5.59	4.85
	Fc-HA	5.07	5.38	4.01	4.08	4.39
	His-HA-NPs	6.59	6.92	6.27	6.83	5.31
	Fc-HA-NPs	5.41	6.83	9.54	9.48	6.13
