# Supplementary material for: A broadly applicable protein-polymer adjuvant system for antiviral vaccines
Source: EMBO Mol Med. 2024 May 15;16(6):1451–83. doi: 10.1038/s44321-024-00076-4 (PMC11178928; doi:10.1038/s44321-024-00076-4)
Supplement: Supplementary file 8 — Source data Fig. 5 [file 44321_2024_76_MOESM8_ESM.zip › Figure 5I.xlsx]

## Sheet: Sheet1
	Figure 5I
	Group	HA specific MBC million cells
	Mock	0.56	0.32	0.53	0.68	0.63
	His-HA	0.76	0.71	0.77	0.95	0.92
	Fc-HA	1.13	0.8	1	0.65	1.08
	His-HA-NPs	2.69	2.48	2.12	2.33	2.46
	Fc-HA-NPs	3.08	2.58	5.59	5.22	3.29
																									3.08	2.58	5.59	5.22	3.29
