# Supplementary material for: A broadly applicable protein-polymer adjuvant system for antiviral vaccines
Source: EMBO Mol Med. 2024 May 15;16(6):1451–83. doi: 10.1038/s44321-024-00076-4 (PMC11178928; doi:10.1038/s44321-024-00076-4)
Supplement: Supplementary file 8 — Source data Fig. 5 [file 44321_2024_76_MOESM8_ESM.zip › Figure 5L.xlsx]

## Sheet: Sheet1
	Figure 5L
	Group	GCs number
	Mock	0	0	0	0	0	0
	His-HA	1	0	0	1	0	0
	Fc-HA	2	1	0	0	1	0
	His-HA-NPs	8	7	5	5	6	7
	Fc-HA-NPs	8	5	6	7	8	7
