# Supplementary material for: A broadly applicable protein-polymer adjuvant system for antiviral vaccines
Source: EMBO Mol Med. 2024 May 15;16(6):1451–83. doi: 10.1038/s44321-024-00076-4 (PMC11178928; doi:10.1038/s44321-024-00076-4)
Supplement: Supplementary file 8 — Source data Fig. 5 [file 44321_2024_76_MOESM8_ESM.zip › Figure 5M-N.xlsx]

## Sheet: Sheet1
	Figure 5M	Lymph node
	Group	Spot counts of ASC per million cells
	Mock	1	0	3	0	0	3
	His-HA	47	57	41	77	54	73
	Fc-HA	128	118	138	135	114	113
	His-HA-NPs	533	510	648	555	542	596
	Fc-HA-NPs	951	918	851	844	837	786
	Figure 5N	Bone marrow
	Group	Spot counts of ASC per million cells
	Mock	1	0	2	0	0	0
	His-HA	30	32	23	24	32	24
	Fc-HA	40	43	40	39	69	53
	His-HA-NPs	363	316	343	256	282	356
	Fc-HA-NPs	488	398	436	497	364	458
