# Supplementary material for: A broadly applicable protein-polymer adjuvant system for antiviral vaccines
Source: EMBO Mol Med. 2024 May 15;16(6):1451–83. doi: 10.1038/s44321-024-00076-4 (PMC11178928; doi:10.1038/s44321-024-00076-4)
Supplement: Supplementary file 8 — Source data Fig. 5 [file 44321_2024_76_MOESM8_ESM.zip › Figure 5O.xlsx]

## Sheet: Sheet1
	Figure 5O
	Group	LLPC million cells
	Mock	0.26	0.36	0.43	0.27	0.31	0.44
	His-HA	0.4	0.47	0.38	0.4	0.34	0.41
	Fc-HA	0.63	0.67	0.66	0.65	0.54	0.36
	His-HA-NPs	0.84	0.87	0.96	1.51	1.48	1.39
	Fc-HA-NPs	1.49	1.45	2.32	2.13	1.6	1.53
