# Supplementary material for: A broadly applicable protein-polymer adjuvant system for antiviral vaccines
Source: EMBO Mol Med. 2024 May 15;16(6):1451–83. doi: 10.1038/s44321-024-00076-4 (PMC11178928; doi:10.1038/s44321-024-00076-4)
Supplement: Supplementary file 9 — Source data Fig. 6 [file 44321_2024_76_MOESM9_ESM.zip]

Archive with 48 entries (34 files):
- Figure 6B.xlsx
- Figure 6C/
- Figure 6C/Figure 6C.pzfx
- Figure 6C/Figure 6C.xlsx
- Figure 6D/
- Figure 6D/Figure 6D-H&E/
- Figure 6D/Figure 6D-H&E/Fc-HA-NPs/
- Figure 6D/Figure 6D-H&E/Fc-HA-NPs/Fc-HA-NPs-20x.jpg
- Figure 6D/Figure 6D-H&E/Fc-HA-NPs/Fc-HA-NPs-4x.jpg
- Figure 6D/Figure 6D-H&E/Fc-HA/
- Figure 6D/Figure 6D-H&E/Fc-HA/Fc-HA-20x.jpg
- Figure 6D/Figure 6D-H&E/Fc-HA/FC-HA-4x.jpg
- Figure 6D/Figure 6D-H&E/His-HA-NPs/
- Figure 6D/Figure 6D-H&E/His-HA-NPs/His-HA-NPs-20x.jpg
- Figure 6D/Figure 6D-H&E/His-HA-NPs/His-HA-NPs-4x.jpg
- Figure 6D/Figure 6D-H&E/His-HA/
- Figure 6D/Figure 6D-H&E/His-HA/His-HA-20x.jpg
- Figure 6D/Figure 6D-H&E/His-HA/His-HA-4x.jpg
- Figure 6D/Figure 6D-H&E/Mock/
- Figure 6D/Figure 6D-H&E/Mock/Mock-20x.jpg
- Figure 6D/Figure 6D-H&E/Mock/Mock-4x.jpg
- Figure 6D/Figure 6D-IF/
- Figure 6D/Figure 6D-IF/Fc-HA-NPs/
- Figure 6D/Figure 6D-IF/Fc-HA-NPs/Fc-HA-NP-zoom-DAPI.jpg
- Figure 6D/Figure 6D-IF/Fc-HA-NPs/Fc-HA-NP-zoom-GFP.jpg
- Figure 6D/Figure 6D-IF/Fc-HA-NPs/Fc-HA-NP-zoom-Merge.jpg
- Figure 6D/Figure 6D-IF/Fc-HA-NPs/Fc-HA-NP.jpg
- Figure 6D/Figure 6D-IF/Fc-HA/
- Figure 6D/Figure 6D-IF/Fc-HA/Fc-HA-Merge.jpg
- Figure 6D/Figure 6D-IF/Fc-HA/Fc-HA-Zoom-DAPI.jpg
- Figure 6D/Figure 6D-IF/Fc-HA/Fc-HA-Zoom-GFP.jpg
- Figure 6D/Figure 6D-IF/Fc-HA/Fc-HA-Zoom-merge.jpg
- Figure 6D/Figure 6D-IF/His-HA-NPs/
- Figure 6D/Figure 6D-IF/His-HA-NPs/His-HA-NP-zoom-DAPI.jpg
- Figure 6D/Figure 6D-IF/His-HA-NPs/His-HA-NP-zoom-GFP.jpg
- Figure 6D/Figure 6D-IF/His-HA-NPs/His-HA-NP-zoom-Merge.jpg
- Figure 6D/Figure 6D-IF/His-HA-NPs/His-HA-NP.jpg
- Figure 6D/Figure 6D-IF/His-HA/
- Figure 6D/Figure 6D-IF/His-HA/His-HA-zoom-DAPI.jpg
- Figure 6D/Figure 6D-IF/His-HA/His-HA-zoom-GFP.jpg
- Figure 6D/Figure 6D-IF/His-HA/His-HA-zoom-Merge.jpg
- Figure 6D/Figure 6D-IF/His-HA/His-HA.jpg
- Figure 6D/Figure 6D-IF/Mock/
- Figure 6D/Figure 6D-IF/Mock/Mock-zoom-DAPI.jpg
- Figure 6D/Figure 6D-IF/Mock/Mock-zoom-GFP.jpg
- Figure 6D/Figure 6D-IF/Mock/Mock-zoom-Merge.jpg
- Figure 6D/Figure 6D-IF/Mock/Mock.jpg
- Figure 6D/Figure 6D.pptx
