# Supplementary material for: A broadly applicable protein-polymer adjuvant system for antiviral vaccines
Source: EMBO Mol Med. 2024 May 15;16(6):1451–83. doi: 10.1038/s44321-024-00076-4 (PMC11178928; doi:10.1038/s44321-024-00076-4)
Supplement: Supplementary file 9 — Source data Fig. 6 [file 44321_2024_76_MOESM9_ESM.zip › Figure 6B.xlsx]

## Sheet: Sheet1
	Figure 6B
	Days post infection	Mock										His-HA										Fc-HA										His-HA-NPs										Fc-HA-NPs
	0	100	100	100	100	100	100	100	100	100	100	100	100	100	100	100	100	100	100	100	100	100	100	100	100	100	100	100	100	100	100	100	100	100	100	100	100	100	100	100	100	100	100	100	100	100	100	100	100
	1	100.548	97.3109	97.0563	96.3895	100	100.39	98.0187	100.767	100.861	100.368	96.7521	99.778	95.5322	93.7817	97.8771	99.4408	97.8538	97.1086	96.1616	98.5639	92.0321	93.1559	98.774	91.361	97.2515	97.9237	99.4072	98.2779	98.2924	98.8709	98.4991	99.8463	97.396	100.17	95.9485	98.5773	101.278	100.501	102.249	102.388	98.4753	101.171	95.1417	98.5127	99.145	101.476	100.099	97.9881
	2	97.9059	91.4006	89.4661	88.902	95.8709	92.4161	92.6908	110.18	96.8705	95.0778	91.3028	93.6367	87.2866	87.1193	91.3498	97.142	91.8818	89.6955	92.1513	94.5676	89.2869	83.4454	91.617	87.1779	91.1793	93.2519	92.4805	92.1775	91.4919	94.202	95.1219	93.9133	89.7745	96.7943	91.206	93.993	89.6053	96.5895	99.3103	99.7726	91.3901	95.7191	89.5671	93.6392	92.2103	101.167	99.5069	90.5072
	3	90.7861	84.2577	85.1082	83.7822	88.575	86.9005	88.9424	87.8135	91.6451	88.628	86.9722	91.8609	85.3978	83.7563	87.3574	87.5117	84.9456	87.7884	85.4483	91.0709	86.1734	80.9886	90.8217	84.3589	88.271	87.4504	88.2683	88.9083	88.7058	89.6552	91.182	87.8881	83.2963	96.8794	90.5779	93.3291	83.6298	86.2954	96.4018	95.9352	87.145	96.7224	81.2208	85.1582	82.9956	100	98.5536	87.5602
	4	89.5619	80.5322	82.0202	79.491	83.0177	83.2134	85.8367	83.0628	86.8791	83.7341	83.0025	84.0178	81.4748	81.599	81.147	84.0012	81.7107	84.6816	78.9745	86.2004	83.9304	81.8368	89.3307	84.0255	83.5091	84.0611	84.4306	85.7268	87.0881	87.0918	93.4021	91.1466	91.2036	100.681	91.3003	94.3092	86.3535	87.4218	96.102	95.6225	90.1046	99.8328	88.1657	87.8481	87.2071	99.8627	97.7646	88.2686
	5	85.5026	77.3389	78.7013	75.5845	79.4163	78.8669	82.3025	79.6695	82.4577	79.5474	78.4915	80.0592	77.4791	77.5698	77.5032	78.6269	78.818	80.8059	76.9121	83.7964	80.683	76.4551	85.1226	80.3577	80.2812	79.9389	78.9704	82.2826	85.4703	82.8196	95.7161	92.6222	92.1245	104.057	92.8078	96.5223	88.577	87.7034	98.1709	96.191	91.7489	102.207	90.5948	91.962	91.4186	102.472	98.8494	93.3126
	6	81.5722		76.2193		75.9391	76.4089	78.1794	77.0729	77.7778	76.6054		78.8383	72.9749		76.3942		76.6096	76.315		79.9875	77.3686		80.6826	76.2655	76.7018	77.5878	77.2543	80.2977	82.8041	80.9582	97.561	96.9874	94.3792	102.638	94.0013	95.068	90.6615	89.393	100.66	97.1859	92.6457	102.575	90.9374	92.4051	91.5769	103.193	100.953	93.5392
	7	75.7732						76.6265		76.8016			76.7296						75.6075		75.4293			77.7667			75.3588		77.2913	78.6998	77.4184	97.2483	98.0633	92.0292	101.22	94.3781	96.4591	90.4113	88.7046	99.4903	96.8164	90.3139	99.699	90.3457	91.8038	90.9753	102.231	98.8494	96.968
	8																												75.1022	76.0635		99.2808	101.476	94.0934	99.5745	96.0427	97.123	89.9111	91.5207	97.0315	96.7027	93.0344	104.883	94.7057	96.2342	90.437	105.321	100.329	100.935
	9																															95.9662	101.691	94.792	100.227	96.4824	95.5738	90.8282	91.3642	97.6012	95.6509	94.3199	103.378	93.8648	98.5443	92.8119	105.939	100.394	103.287
	10																															97.0294	99.9078	96.094	100.312	94.8492	94.9731	93.6632	92.4593	98.6207	97.3849	94.3797	103.947	93.5223	98.8291	94.2052	102.231	99.9343	100.51
	11																															98.8743	99.9385	98.1582	101.05	96.608	96.5223	94.0523	94.4305	99.0705	99.0051	97.2496	105.084	97.1971	100.095	97.2768	101.305	99.4083	100.963
	12																															99.5622	103.689	99.2696	101.589	98.0528	98.4825	96.2479	98.0288	101.679	99.5452	99.432	107.324	100.125	102.12	99.3667	100.824	102.17	99.9433
[truncated: 2 more columns]
