# Supplementary material for: A broadly applicable protein-polymer adjuvant system for antiviral vaccines
Source: EMBO Mol Med. 2024 May 15;16(6):1451–83. doi: 10.1038/s44321-024-00076-4 (PMC11178928; doi:10.1038/s44321-024-00076-4)
Supplement: Supplementary file 9 — Source data Fig. 6 [file 44321_2024_76_MOESM9_ESM.zip › Figure 6C/Figure 6C.xlsx]

## Sheet: Sheet1
	Figure 6C
	Days post infection	Mock	His-HA	Fc-HA	His-HA-NPs	Fc-HA-NPs
	5	1
	5	1
	6	1
	6	1
	6	1
	6	1
	6	1
	7	1
	7	1
	7	1
	5		1
	5		1
	5		1
	5		1
	6		1
	6		1
	6		1
	7		1
	7		1
	7		1
	5			1
	6			1
	6			1
	6			1
	6			1
	7			1
	7			1
	7			1
	8			1
	8			1
	12				0
	12				0
	12				0
	12				0
	12				0
	12				0
	12				0
	12				0
	12				0
	12				0
	12					0
	12					0
	12					0
	12					0
	12					0
	12					0
	12					0
	12					0
	12					0
	12					0
	The number "1" represents a death event; the number 0 represents survival.
