# Supplementary material for: A broadly applicable protein-polymer adjuvant system for antiviral vaccines
Source: EMBO Mol Med. 2024 May 15;16(6):1451–83. doi: 10.1038/s44321-024-00076-4 (PMC11178928; doi:10.1038/s44321-024-00076-4)
Supplement: Supplementary file 10 — Source data Fig. 7 [file 44321_2024_76_MOESM10_ESM.zip]

Archive with 8 entries (7 files):
- Figure 7 B-C.xlsx
- Figure 7 E-F.xlsx
- Figure 7 H-I.xlsx
- Figure 7 K-L.xlsx
- Figure 7 M.xlsx
- Figure 7 N/
- Figure 7 N/Figure 7 N.xlsx
- Figure 7 N/Figure 7N.pzfx
