# Supplementary material for: A broadly applicable protein-polymer adjuvant system for antiviral vaccines
Source: EMBO Mol Med. 2024 May 15;16(6):1451–83. doi: 10.1038/s44321-024-00076-4 (PMC11178928; doi:10.1038/s44321-024-00076-4)
Supplement: Supplementary file 10 — Source data Fig. 7 [file 44321_2024_76_MOESM10_ESM.zip › Figure 7 B-C.xlsx]

## Sheet: Sheet1
Figure 7B
Group	IC50 Titer
Mock	2	2	2	2	2	2	2	2	2	2
EBOV-RBD+AddaVax	256	256	256	128	512	256	128	128	256	128
EBOV-RBD-NPS	1024	1024	512	1024	2048	512	1024	512	1024	1024
Figure 7C
Group	Total IgG Titer
Mock	0.059	0.0619	0.048	0.0926	0.0675	0.0612	0.0908	0.0529	0.081	0.045
EBOV-RBD+AddaVax	1.185	1.3506	1.4425	1.1166	1.4416	1.154	1.3463	1.4463	1.3634	1.371
EBOV-RBD-NPS	1.7813	1.7109	1.715	1.8607	1.8728	1.9419	1.7082	1.7608	1.7181	1.8227
