# Supplementary material for: A broadly applicable protein-polymer adjuvant system for antiviral vaccines
Source: EMBO Mol Med. 2024 May 15;16(6):1451–83. doi: 10.1038/s44321-024-00076-4 (PMC11178928; doi:10.1038/s44321-024-00076-4)
Supplement: Supplementary file 10 — Source data Fig. 7 [file 44321_2024_76_MOESM10_ESM.zip › Figure 7 E-F.xlsx]

## Sheet: Sheet1
Figure 7E
Group	IC50 Titer
Mock	2	2	2	2	2	2	2	4	2	2
MARV-GP1+AddaVax	128	64	128	128	32	128	64	32	64	128
MARV-GP1-NPS	512	1024	256	512	1024	512	512	1024	256	1024
Figure 7F
Group	Total IgG Titer
Mock	0.0465	0.0494	0.0355	0.0801	0.055	0.0402	0.0698	0.0319	0.0521	0.0672
MARV-GP1+AddaVax	1.2142	1.2445	1.2579	1.2868	1.3649	1.2759	1.2196	1.2301	1.1962	1.0916
MARV-GP1-NPS	1.6445	1.6693	1.5662	1.6418	1.5537	1.4967	1.4882	1.5935	1.5823	1.5722
