# Supplementary material for: A broadly applicable protein-polymer adjuvant system for antiviral vaccines
Source: EMBO Mol Med. 2024 May 15;16(6):1451–83. doi: 10.1038/s44321-024-00076-4 (PMC11178928; doi:10.1038/s44321-024-00076-4)
Supplement: Supplementary file 10 — Source data Fig. 7 [file 44321_2024_76_MOESM10_ESM.zip › Figure 7 H-I.xlsx]

## Sheet: Sheet1
Figure 7H
Group	IC50 Titer
Mock	2	2	2	2	2	2	2	2	2	2
NiV-Fc-G+AddaVax	256	512	256	128	512	256	256	128	512	128
NiV-Fc-G-NPS	2048	1024	2048	512	1024	2048	1024	512	2048	512
Figure 7I
Group	Total IgG Titer
Mock	0.1918	0.2907	0.1877	0.1287	0.175	0.1681	0.1009	0.1018	0.1342	0.1279
NiV-Fc-G+AddaVax	1.3885	1.2569	1.3282	1.2956	1.3567	1.3174	1.2663	1.1101	1.3777	1.2844
NiV-Fc-G-NPS	1.5577	1.6253	1.5337	1.5332	1.7035	1.5995	1.6599	1.5526	1.6643	1.6756
