# Supplementary material for: A broadly applicable protein-polymer adjuvant system for antiviral vaccines
Source: EMBO Mol Med. 2024 May 15;16(6):1451–83. doi: 10.1038/s44321-024-00076-4 (PMC11178928; doi:10.1038/s44321-024-00076-4)
Supplement: Supplementary file 10 — Source data Fig. 7 [file 44321_2024_76_MOESM10_ESM.zip › Figure 7 K-L.xlsx]

## Sheet: Sheet1
Figure 7K
Group	VNA Titer
Mock	0.01	0.01	0.01	0.01	0.01	0.01	0.01	0.01	0.01	0.01
RABV-G+AddaVax	0.17	0.17	0.17	0.01	0.01	0.01	0.17	0.17	0.17	0.01
RABV-G-NPS	5.92	5.92233	17.77	40.5	17.77	40.5	10.26	5.92233	40.5	30.7734
Figure 7L
Group	Total IgG Titer
Mock	0.012	0.011	0.016	0.018	0.021	0.012	0.016	0.018	0.021	0.012
RABV-G+AddaVax	1.0039	1.0488	0.85015	1.00585	0.9914	1.058	1.04195	1.0293	1.10175	1.0512
RABV-G-NPS	1.5368	1.0983	1.6866	1.8298	1.5813	1.7444	1.8062	2.1629	1.3406	1.848
