# Supplementary material for: A broadly applicable protein-polymer adjuvant system for antiviral vaccines
Source: EMBO Mol Med. 2024 May 15;16(6):1451–83. doi: 10.1038/s44321-024-00076-4 (PMC11178928; doi:10.1038/s44321-024-00076-4)
Supplement: Supplementary file 10 — Source data Fig. 7 [file 44321_2024_76_MOESM10_ESM.zip › Figure 7 M.xlsx]

## Sheet: Sheet1
	Figure 7M
	Days post infection	Mock										RABV-G+AddaVax										RABV-G-NPs
	0	100	100	100	100	100	100	100	100	100	100	100	100	100	100	100	100	100	100	100	100	100	100	100	100	100	100	100	100	100	100
	1	95.9915	100.72	97.3795	100.516	99.9062	103.019	100.873	102.298	100.674	103.508	104.432	104.234	97.0803	103.774	101.97	96.1351	95.4789	99.4558	101.89	100.725	104.758	101.983	100.127	95.3646	102.126	101.832	104.218	99.4842	87.8615	102.625
	2	98.2942	101.584	97.2528	107.487	99.4374	100.51	104.585	89.2766	103.413	95.579	103.045	102.909	95.6552	101.27	100.577	94.8874	93.8714	98.1434	102.704	99.374	104.401	101.311	99.0184	93.2942	102.665	100.112	103.54	97.3243	96.8374	101.947
	3	97.6972	90.8785	91.8005	104.475	92.3582	97.8316	100.699	91.617	100.18	98.5103	98.816	98.8688	91.3104	96.8607	96.3315	91.0834	89.6852	94.1421	98.6315	95.2554	103.542	102.857	97.7201	94.1904	99.0165	105.383	105.015	98.2592	97.5301	103.422
	4	87.6333	78.4926	81.2764	93.2444	84.2475	84.864	89.6507	84.4255	94.7463	90.3892	91.6779	90.5301	83.9764	89.418	89.1644	84.6622	87.2405	92.3495	91.7563	88.3031	100.358	103.933	96.4535	94.9938	99.8731	104.187	102.95	99.0974	96.7169	101.357
	5	82.3881	76.7163	76.7963	89.2857	79.2311	80.9524	85.8079	79.617	90.0314	85.68	89.8512	88.7847	82.0994	87.5132	87.3302	83.0189	85.432	87.9001	89.9967	86.5239	97.4597	99.8319	93.2869	91.1001	99.9683	101.271	97.2271	95.0355	93.7349	95.6341
	6							78.5153	75.3617	82.3529	78.0394	85.4195	84.5507	77.546	82.8924	82.8804	79.0323	81.0449	83.2586	85.7283	82.2076	103.005	94.4874	87.5238	91.6564	94.5431	98.6916	94.9557	95.6157	92.259	93.3628
	7									78.8505		84.5061	83.6781	76.6076	81.94	81.9633	78.2106	79.7723		81.6878		100.787	99.1933	94.1419	92.7689	96.1929	103.365	99.1445	96.7763	94.9699	97.5515
	8											84.134	78.022			81.5897	77.8758					101.682	96.5378	89.867	94.0358	95.9391	100.336	95.0148	101.451	93.5241	93.4218
	9																					99.4275	98.1849	89.5503	99.6292	96.7957	101.757	98.9971	97.9368	91.3855	97.404
	10																					103.399	99.5294	90.1203	99.3511	96.7005	101.813	96.3717	97.3243	96.2952	94.7787
	11																					103.399	101.109	92.8436	101.731	100.254	100.598	96.0472	98.0335	97.7711	94.4542
	12																					100.465	97.042	92.9386	99.1656	96.4784	100.635	95.1622	94.9065	91.2651	93.5692
	13																					100.358	93.3782	91.8303	104.203	93.9086	101.047	97.0207	97.4855	91.0843	95.4276
	14																					99.2487	93.2101	94.6485	101.329	96.1612	99.4019	97.3156	97.5177	89.0663	95.7226
	15																					98.4615	95.6303	95.7251	106.335	98.2551	100.748	95.9587	102.547	90.1506	94.3657
	16																					100.751	97.3445	95.4718	105.439	99.1117	103.776	97.0797	96.6151	90.753	95.4866
	17																					104.365	99.5294	93.6035	105.841	96.9226	102.206	96.4012	99.0329	90.5422	94.8082
	18																					103.971	98.6555	92.4319	106.366	99.9048	104.71	94.9557	98.9362	91.1145	93.3628
	19																					105.653	101.21	94.7118	106.675	99.1117	107.028	96.8732	98.8717	93.2831	95.2802
	20																					104.365	102.588	96.7068	106.026	98.2551	104.15	98.9971	97.969	90.994	97.404
	21																					106.583	104.437	97.7517	112.361	99.7145	101.608	97.6991	99.9033	91.3855	96.1061
