# Supplementary material for: A broadly applicable protein-polymer adjuvant system for antiviral vaccines
Source: EMBO Mol Med. 2024 May 15;16(6):1451–83. doi: 10.1038/s44321-024-00076-4 (PMC11178928; doi:10.1038/s44321-024-00076-4)
Supplement: Supplementary file 10 — Source data Fig. 7 [file 44321_2024_76_MOESM10_ESM.zip › Figure 7 N/Figure 7 N.xlsx]

## Sheet: Sheet1
	Figure 7N
	Days post infection	Mock	RABV-G+AddaVax	RABV-G-NPS
	6	1
	6	1
	6	1
	6	1
	7	1
	7	1
	7	1
	7	1
	7	1
	8	1
	6		1
	6		1
	7		1
	7		1
	7		1
	7		1
	8		1
	8		1
	8		1
	9		1
	21			0
	21			0
	21			0
	21			0
	21			0
	21			0
	21			0
	21			0
	21			0
	21			0
	The number "1" represents a death event; the number 0 represents survival.
